# Supplementary material for: Urinary Fluoride Levels among Canadians with and without Community Water Fluoridation
Source: Int J Environ Res Public Health. 2021 Jun 8;18(12):6203. doi: 10.3390/ijerph18126203 (PMC8226595; doi:10.3390/ijerph18126203)
Supplement: Supplementary file 1 [file ijerph-18-06203-s001.zip]

Archive with 1 entries (1 files):
- ijerph-1243385-supplementary.pdf
